# Supplementary material for: What is the impact of forced displacement on health? A scoping review
Source: Health Policy Plan. 2023 Jan 11;38(3):394–408. doi: 10.1093/heapol/czad002 (PMC10019572; doi:10.1093/heapol/czad002)
Supplement: czad002_Supp [file czad002_supp.zip]

Archive with 1 entries (1 files):
- Supplementary Material_RR.docx
